# Supplementary material for: Foaming of Polycaprolactone and Its Impregnation with Quercetin Using Supercritical CO2
Source: Polymers (Basel). 2019 Aug 23;11(9):1390. doi: 10.3390/polym11091390 (PMC6780592; doi:10.3390/polym11091390)
Supplement: Supplementary file 1 [file polymers-11-01390-s001.zip]

Archive with 25 entries (24 files):
- Exp.1.tif
- Exp.10.tif
- Exp.11.tif
- Exp.2.tif
- Exp.3.tif
- Exp.4.tif
- Exp.5.tif
- Exp.6.tif
- Exp.7.tif
- Exp.8.tif
- Exp.9.tif
- polymers-563004-supplementary/
- polymers-563004-supplementary/Exp.1.tif
- polymers-563004-supplementary/Exp.10.tif
- polymers-563004-supplementary/Exp.11.tif
- polymers-563004-supplementary/Exp.2.tif
- polymers-563004-supplementary/Exp.3.tif
- polymers-563004-supplementary/Exp.4.tif
- polymers-563004-supplementary/Exp.5.tif
- polymers-563004-supplementary/Exp.6.tif
- polymers-563004-supplementary/Exp.7.tif
- polymers-563004-supplementary/Exp.8.tif
- polymers-563004-supplementary/Exp.9.tif
- polymers-563004-supplementary/Raw PCL.tif
- Raw PCL.tif
